# Supplementary material for: Association between Meteorological Factors and Mumps and Models for Prediction in Chongqing, China
Source: Int J Environ Res Public Health. 2022 May 29;19(11):6625. doi: 10.3390/ijerph19116625 (PMC9180516; doi:10.3390/ijerph19116625)
Supplement: Supplementary file 1 [file ijerph-19-06625-s001.zip]

Archive with 1 entries (1 files):
- ijerph-1717729-supplementary.pdf
